# Supplementary material for: Role of Dusp6 Phosphatase as a Tumor Suppressor in Non-Small Cell Lung Cancer
Source: Int J Mol Sci. 2019 Apr 25;20(8):2036. doi: 10.3390/ijms20082036 (PMC6514584; doi:10.3390/ijms20082036)
Supplement: Supplementary file 1 [file ijms-20-02036-s001.zip]

Archive with 2 entries (2 files):
- ijms-472059-supplementary.avi
- ijms-472059-supplementary.pdf
